# Supplementary material for: Malagasyprinus, a new genus of the Saprininae from Madagascar with description of two new species (Coleoptera, Histeridae, Saprininae) (First contribution to the knowledge of the Histeridae of Madagascar)
Source: Zookeys. 2013 Sep 20;(333):55–76. doi: 10.3897/zookeys.333.5909 (PMC3800834; doi:10.3897/zookeys.333.5909)
Supplement: XML Treatment for Malagasyprinus [file zookeys.333.5909-treatment1.xml]

<!DOCTYPE tp:taxon-treatment
  PUBLIC "-//TaxonX//DTD Taxonomic Treatment Publishing DTD v0 20100105//EN" "tax-treatment-NSO.dtd">
<tp:taxon-treatment xmlns:tp="http://www.plazi.org/taxpub"><tp:treatment-meta><mixed-citation publication-type="journal"><person-group><name><surname>Lackner</surname><given-names>Tomáš</given-names></name><name><surname>Gomy</surname><given-names>Yves</given-names></name></person-group><article-title><italic>Malagasyprinus</italic>, a new genus of the Saprininae from Madagascar with description of two new species (Coleoptera, Histeridae, Saprininae) (First contribution to the knowledge of the Histeridae of Madagascar)</article-title><source>Zookeys</source><day>20</day><month>9</month><year>2013</year><volume>2013</volume><issue>333</issue><fpage>55</fpage><lpage>76</lpage><pub-id pub-id-type="doi">10.3897/zookeys.333.5909</pub-id></mixed-citation></tp:treatment-meta><tp:nomenclature><tp:taxon-name>
                        <tp:taxon-name-part taxon-name-part-type="genus">Malagasyprinus</tp:taxon-name-part>
                        <object-id xmlns:xlink="http://www.w3.org/1999/xlink" xlink:type="simple">http://zoobank.org/E01181D5-08DB-4651-98F7-7DFFE6106BB2</object-id>
                        <object-id xmlns:xlink="http://www.w3.org/1999/xlink" xlink:type="simple">http://species-id.net/wiki/Malagasyprinus</object-id>
                    </tp:taxon-name><tp:taxon-status xmlns:xlink="http://www.w3.org/1999/xlink" xlink:type="simple">gen. n.</tp:taxon-status></tp:nomenclature><tp:treatment-sec sec-type="Type species"><title>Type species.</title><p><italic><tp:taxon-name>Saprinus caeruleatus</tp:taxon-name></italic> Lewis, 1905.</p></tp:treatment-sec><tp:treatment-sec sec-type="Diagnosis"><title>Diagnosis.</title><p>Rather small <tp:taxon-name>Saprininae</tp:taxon-name> histerid (PEL 2.05–2.60 mm) with black body, brown to black elytra; dorsally with blue metallic tinge; legs and antennae paler than the rest. Frons rugulose-lacunose, coarsely and densely punctured, depressed; frontal stria widely interrupted anteriorly, prolonged onto clypeus, sometimes difficult to discern and appearing complete; sensory structures of antenna in form of a single sensory area with a corresponding stipe-shaped vesicle situated on internal distal side of the antennal club (<xref ref-type="fig" rid="F4">Fig. 22</xref>); eyes large and strongly convex; pronotal hypomeron asetose; pronotal foveae (sensu <xref ref-type="bibr" rid="B2">Lackner 2010</xref>: 38, fig. 146) absent, pronotum with variously deep longitudinal lateral depression separated from the pronotal margin by a slightly convex punctate band, median part of pronotum moderately to strongly convex, entire pronotal disc with coarse punctures, lateral longitudinal depression and surface around it with extremely rugose and deep longitudinal wrinkles; marginal pronotal stria carinate laterally, slightly bi-sinuate; entire elytral disc (with exception of small, occasionally punctate ‘mirror’ on fourth elytral interval) coarsely verrucose-punctate; dorsal elytral striae obliterated by punctuation, represented occasionally only by their basal fragments; basal fragment of fourth dorsal elytral stria and basal third to half of sutural elytral stria present as a rule, connected; humeral elytral stria usually discernible. Prosternal foveae (pre-apical foveae of <xref ref-type="bibr" rid="B2">Lackner 2010</xref>: 41, fig. 148) large and deep; both sets of prosternal striae present; prosternal process in two species depressed on anterior two-thirds; underside of the body with variously coarse and dense punctuation (depending on species).</p><!--PageBreak--></tp:treatment-sec><tp:treatment-sec sec-type="Differential diagnosis"><title>Differential diagnosis.</title><p>Externally this new taxon at first glance resembles a specimen of the genus <italic><tp:taxon-name>Saprinus</tp:taxon-name></italic> s. str. (the type species of this genus has originally been a <italic><tp:taxon-name>Saprinus</tp:taxon-name></italic>), but the shape of the sensory structures of the antenna should distinguish it from <italic><tp:taxon-name>Saprinus</tp:taxon-name></italic> immediately (compare <xref ref-type="fig" rid="F4">Figs 22</xref> and <xref ref-type="fig" rid="F4">23</xref>). Furthermore, the deep longitudinal pronotal wrinkled depression with convex median part of the pronotum, and large and deep prosternal foveae quickly separate it from the members of <italic><tp:taxon-name>Saprinus</tp:taxon-name></italic> as well. However, prosternal foveae are present among the members of the primarily Palaearctic subgenus <italic><tp:taxon-name>Hemisaprinus</tp:taxon-name></italic> Kryzhanovskij in Kryzhanovskij and Reichardt 1976 of the genus <italic><tp:taxon-name>Saprinus</tp:taxon-name></italic> Erichson, 1834 but they are never as deep and large as in this newly erected genus, and, furthermore, the pronotal depressions (pronotal foveae of <xref ref-type="bibr" rid="B2">Lackner 2010</xref>: 38, fig. 146) are present in <italic><tp:taxon-name>Hemisaprinus</tp:taxon-name></italic>, whereas they are absent in <italic><tp:taxon-name>Malagasyprinus</tp:taxon-name></italic>. The most marked differences between <italic><tp:taxon-name>Hemisaprinus</tp:taxon-name></italic> and <italic><tp:taxon-name>Malagasyprinus</tp:taxon-name></italic> are found in the structure of their sensory areas of the antenna: the sensory structures of the antennal club of the type specimen of the subgenus <italic><tp:taxon-name>Hemisaprinus</tp:taxon-name></italic>, <italic><tp:taxon-name>Saprinus (Hemisaprinus) subvirescens</tp:taxon-name></italic> (Ménétriés, 1832) are similar to those of <italic><tp:taxon-name>Saprinus semistriatus</tp:taxon-name></italic>, and consist of four ovoid sensory areas on ventral side and one vesicle situated under internal distal margin (compare <xref ref-type="fig" rid="F4">Figs 22 and 24</xref>). In order to distinguish this newly erected genus from other Afrotropical genera, the reader is referred to the key by the senior author (<xref ref-type="bibr" rid="B3">Lackner 2013</xref>: 66). Although this key features only the species “<italic><tp:taxon-name>Saprinus caeruleatus</tp:taxon-name></italic>”, it is well applicable for all members of <italic><tp:taxon-name>Malagasyprinus</tp:taxon-name></italic>.</p></tp:treatment-sec><tp:treatment-sec sec-type="Biology"><title>Biology.</title><p>Series of <italic><tp:taxon-name>Malagasyprinus caeruleatus</tp:taxon-name></italic> comb. n. have been collected in a dry forest by a pitfall trap baited with fish. Specimens of <italic><tp:taxon-name>Malagasyprinus perrieri</tp:taxon-name></italic> sp. n. and <italic><tp:taxon-name>Malagasyprinus diana</tp:taxon-name></italic> sp. n. have been collected by beating the bushes, as well as by pitfall traps.</p></tp:treatment-sec><tp:treatment-sec sec-type="Distribution"><title>Distribution.</title><p>Madagascar.</p></tp:treatment-sec><tp:treatment-sec sec-type="Etymology"><title>Etymology.</title><p>The name of this newly erected taxon is a combination of the genus name <italic><tp:taxon-name>Saprinus</tp:taxon-name></italic> with a prefix derived from the epithet suggesting Madagascar origin. Gender masculine.</p></tp:treatment-sec><tp:treatment-sec><!--Section generated to contain objects referenced in tp:taxon-treatment.--><fig id="F4" position="float" orientation="portrait"><label>Figures 22–24.</label><caption><p>Sensory structures of the antenna of <tp:taxon-name>Saprininae</tp:taxon-name>. <bold>22</bold> <italic><tp:taxon-name>Malagasyprinus caeruleatus</tp:taxon-name></italic> (Lewis, 1905) comb. n., sensory structures of the antennal club, ventral view <bold>23</bold> <italic><tp:taxon-name>Saprinus</tp:taxon-name></italic> (s.str.) <italic>semistriatus</italic> (Scriba, 1790) sensory structures of the antennal club, ventral view <bold>24</bold> <italic><tp:taxon-name>Saprinus (Hemisaprinus) subvirescens</tp:taxon-name></italic> (Ménétriés, 1832) sensory structures of the antennal club, ventral view.</p></caption><graphic xmlns:xlink="http://www.w3.org/1999/xlink" xlink:href="ZooKeys-333-055-g004.jpg" position="float" orientation="portrait" xlink:type="simple"/></fig></tp:treatment-sec><ref-list><ref id="B2"><mixed-citation xmlns:xlink="http://www.w3.org/1999/xlink" xlink:type="simple"><person-group><name name-style="western"><surname>Lackner</surname><given-names>T</given-names></name></person-group> (<year>2010</year>) <article-title>Review of the Palaearctic genera of Saprininae (Coleoptera: Histeridae).</article-title><source>Acta Entomologica Musei Nationalis Pragae</source><volume>50</volume><comment>(Supplementum)</comment>: <fpage>1</fpage>–<lpage>254</lpage>.</mixed-citation></ref><ref id="B3"><mixed-citation xmlns:xlink="http://www.w3.org/1999/xlink" xlink:type="simple"><person-group><name name-style="western"><surname>Lackner</surname><given-names>T</given-names></name></person-group> (<year>2013</year>) <article-title><italic>Afroprinus cavicola</italic> gen. et sp. n. from the Afrotropical region with notes on cave-dwelling Saprininae (Coleoptera: Histeridae).</article-title><source>Zookeys</source><volume>294</volume>: <fpage>57</fpage>-<lpage>73</lpage>. doi: <ext-link ext-link-type="uri" xlink:href="http://dx.doi.org/10.3897/zookeys.294.4800" xlink:type="simple">10.3897/zookeys.294.4800</ext-link></mixed-citation></ref></ref-list></tp:taxon-treatment>
