# Supplementary material for: Malagasyprinus, a new genus of the Saprininae from Madagascar with description of two new species (Coleoptera, Histeridae, Saprininae) (First contribution to the knowledge of the Histeridae of Madagascar)
Source: Zookeys. 2013 Sep 20;(333):55–76. doi: 10.3897/zookeys.333.5909 (PMC3800834; doi:10.3897/zookeys.333.5909)
Supplement: XML Treatment for Malagasyprinus perrieri [file zookeys.333.5909-treatment3.xml]

<!DOCTYPE tp:taxon-treatment
  PUBLIC "-//TaxonX//DTD Taxonomic Treatment Publishing DTD v0 20100105//EN" "tax-treatment-NSO.dtd">
<tp:taxon-treatment xmlns:tp="http://www.plazi.org/taxpub"><tp:treatment-meta><mixed-citation publication-type="journal"><person-group><name><surname>Lackner</surname><given-names>Tomáš</given-names></name><name><surname>Gomy</surname><given-names>Yves</given-names></name></person-group><article-title><italic>Malagasyprinus</italic>, a new genus of the Saprininae from Madagascar with description of two new species (Coleoptera, Histeridae, Saprininae) (First contribution to the knowledge of the Histeridae of Madagascar)</article-title><source>Zookeys</source><day>20</day><month>9</month><year>2013</year><volume>2013</volume><issue>333</issue><fpage>55</fpage><lpage>76</lpage><pub-id pub-id-type="doi">10.3897/zookeys.333.5909</pub-id></mixed-citation></tp:treatment-meta><tp:nomenclature><tp:taxon-name>
                        <tp:taxon-name-part taxon-name-part-type="genus">Malagasyprinus</tp:taxon-name-part>
                        <tp:taxon-name-part taxon-name-part-type="species">perrieri</tp:taxon-name-part>
                        <object-id xmlns:xlink="http://www.w3.org/1999/xlink" xlink:type="simple">http://zoobank.org/4F10C7F4-46B8-40D1-89DB-8CDD8A1CFD8B</object-id>
                        <object-id xmlns:xlink="http://www.w3.org/1999/xlink" xlink:type="simple">http://species-id.net/wiki/Malagasyprinus_perrieri</object-id>
                    </tp:taxon-name><tp:taxon-status xmlns:xlink="http://www.w3.org/1999/xlink" xlink:type="simple">sp. n.</tp:taxon-status><xref ref-type="fig" rid="F5">Figs 25</xref><xref ref-type="fig" rid="F8">–43</xref></tp:nomenclature><tp:treatment-sec sec-type="Type locality"><title>Type locality.</title><p>Madagascar.</p></tp:treatment-sec><tp:treatment-sec sec-type="Type material examined"><title>Type material examined.</title><p><bold>MADAGASCAR:</bold> Holotype, ♂, side-mounted on a triangular point, both antennal flagelli broken off, right fore- and mid legs missing, left mesotarsus missing, with male genitalia extracted and glued to the same mounting point as the specimen, with following labels: “♂” (printed), followed by light-green rectangular label, printed: “MUSEUM PARIS / MADAGASCAR / col. Perrier de la Bathie / 1906”; followed by hand-written label: “Saprinus / perrieri sp. n.” with a consecutive red label, printed: “<!--PageBreak--><!--PageBreak--><!--PageBreak--><italic><tp:taxon-name>Malagasyprinus perrieri</tp:taxon-name></italic> / sp. n. Det. T. Lackner &amp; / Y. Gomy 2013 HOLOTYPE” (MNHN). Paratypes: 31 exs., same data as holotype (MNHN); 1 ♂, with following labels: “♂” (written); “Madagascar N. Ouest / Ankarafantsika Ampisoro / 30.xi.1973 (written)”; “battage d’arbustes / (L. Linarès rec.) (written); “Collection / Y. Gomy (printed)”; “<italic><tp:taxon-name>Malagasyprinus perrieri</tp:taxon-name></italic> / sp. n. Det. T. Lackner &amp; / Y. Gomy 2013 PARATYPE” (red label, printed)” (CYG); 2 ♀♀, with following labels: “♀” (written); “Madagascar N-Ouest / Ankarafantsika / Ampisoro 30.xi.1973 (printed label with black frame)”; “battage d’arbustes / (LLinarès rec.) (printed label with black frame)”; “Collection / Y. Gomy (printed)”; “<italic><tp:taxon-name>Malagasyprinus perrieri</tp:taxon-name></italic> / sp. n. Det. T. Lackner &amp; / Y. Gomy 2013 PARATYPE” (red label, printed)” (CYG); 1 ♀, with the same labels as preceding, with an additional round, written label: “Photo / No 4 / 1<sup>ére</sup> série”; 3 ♂♂, ibid (two of the male PT are sputter coated with gold) (CYG); 1 ♀, “MADAGASCAR: Mahajanga / Province, Parc National de / Baie de Baly, 12.4 km 337° / NNW Soalala, elev. 10m / 26–30 Nov. 2002 (printed)”; “<named-content xmlns:xlink="http://www.w3.org/1999/xlink" content-type="dwc:verbatimCoordinates" xlink:type="simple">16°00'36"S, 045°15'54"E</named-content> / coll. Fischer, Grislwold et al. / California Acad. of Sciences / pitfall trap  - in tropical dry  / forest, coll. code: BLF6815 (printed)”; “CASENT / 8065522” (CAS); 1 ♀, same data, but “CASENT / 8065523” (CAS); 1 ♀, same data, but “CASENT / 8065521” (CAS); 1 ♀, same data, but “CASENT / 8065524” (CAS); 1 ♂, same data, but “CASENT / 8065520” (CYG); 1 ♂, same data, but “CASENT / 8065525” (TLAN); 1 ♀, same data, but “CASENT / 8065526” (TLAN); 1 ♀, same data, but “CASENT / 8065519” (TLAN); 1 ♀, same data, but “CASENT / 8065518” (CYG); 1 ♀, same data, but “CASENT / 8065517” (CYG).</p></tp:treatment-sec><tp:treatment-sec sec-type="Diagnosis"><title>Diagnosis.</title><p>Body measurements: PEL: 2.20–2.60 mm; APW: 0.90–1.00 mm; PPW: 1.75–2.15 mm; EL: 1.25–1.50 mm; EW: 2.00–2.50 mm. Very similar to the preceding species, differing mainly by larger size; lighter color of legs and antennae (those of <!--PageBreak--><italic><tp:taxon-name>Malagasyprinus perrieri</tp:taxon-name></italic> are brown to dark brown whereas those of <italic><tp:taxon-name>Malagasyprinus caeruleatus</tp:taxon-name></italic> are rufescent; compare <xref ref-type="fig" rid="F1">Figs 1–2</xref> and <xref ref-type="fig" rid="F6">26–27</xref>) deeper longitudinal pronotal depression, sparser elytral punctuation (in <italic><tp:taxon-name>Malagasyprinus perrieri</tp:taxon-name></italic> the elytral striae are more discernible whereas they are almost completely obliterated by punctuation in <italic><tp:taxon-name>Malagasyprinus caeruleatus</tp:taxon-name></italic>); furthermore, the elytral ‘mirror’ is often larger and less densely punctate in <italic><tp:taxon-name>Malagasyprinus perrieri</tp:taxon-name></italic> whereas it is tiny and often densely punctate in <italic><tp:taxon-name>Malagasyprinus caeruleatus</tp:taxon-name></italic> (compare <xref ref-type="fig" rid="F1">Figs 1</xref> and <xref ref-type="fig" rid="F6">26</xref>). The shape the of carinal prosternal striae is likewise different between the two species, see comments to the preceding species and compare <xref ref-type="fig" rid="F2">Figs 8</xref> and <xref ref-type="fig" rid="F7">32</xref>. Aedeagi of the two species are markedly different: that one of <italic><tp:taxon-name>Malagasyprinus caeruleatus</tp:taxon-name></italic> is apically split in two inwardly curved halves resembling a snake’s tongue and that one of <italic><tp:taxon-name>Malagasyprinus perrieri</tp:taxon-name></italic> is simply pointed apically and not split (compare <xref ref-type="fig" rid="F3">Figs 18</xref> and <xref ref-type="fig" rid="F8">40</xref>). From the following new species, <italic><tp:taxon-name>Malagasyprinus diana</tp:taxon-name></italic>, <italic><tp:taxon-name>Malagasyprinus perrieri</tp:taxon-name></italic> can be best distinguished by shallower longitudinal pronotal depression (the one of <italic><tp:taxon-name>Malagasyprinus diana</tp:taxon-name></italic> is the deepest among the three), the area of the pronotum covered by deep longitudinal wrinkles is the largest in <italic><tp:taxon-name>Malagasyprinus diana</tp:taxon-name></italic>, occupying almost the entire pronotal disk, whereas in <italic><tp:taxon-name>Malagasyprinus perrieri</tp:taxon-name></italic> it covers mostly the lateral pronotal depression and the surface around it; furthermore, the elytral ‘mirror’ is much smaller in <italic><tp:taxon-name>Malagasyprinus perrieri</tp:taxon-name></italic> than in <italic><tp:taxon-name>Malagasyprinus diana</tp:taxon-name></italic>, where it is proportionally the largest among the three taxa, and almost impunctate (compare <xref ref-type="fig" rid="F6">Figs 26</xref> and <xref ref-type="fig" rid="F9">44</xref>). The prosternal processes of the two species are likewise different: the carinal prosternal striae of <italic><tp:taxon-name>Malagasyprinus perrieri</tp:taxon-name></italic> are medially slightly approximate and rather narrowly separated, whereas those of <italic><tp:taxon-name>Malagasyprinus diana</tp:taxon-name></italic> are not approximate medially, widely separated and slightly divergent anteriorly (compare <xref ref-type="fig" rid="F7">Figs 32</xref> and <xref ref-type="fig" rid="F10">50</xref>). The prosternal process of <italic><tp:taxon-name>Malagasyprinus perrieri</tp:taxon-name></italic> is slightly depressed on its apical two-thirds, whereas that of <italic><tp:taxon-name>Malagasyprinus diana</tp:taxon-name></italic> is even. Male aedeagi (<xref ref-type="fig" rid="F8">Figs 40</xref> and <xref ref-type="fig" rid="F11">60</xref>) are similar between <italic><tp:taxon-name>Malagasyprinus diana</tp:taxon-name></italic> and <italic><tp:taxon-name>Malagasyprinus perrieri</tp:taxon-name></italic>, but the shape of 8<sup>th</sup> sternite is different among species: in <italic><tp:taxon-name>Malagasyprinus perrieri</tp:taxon-name></italic> it is slightly more narrowing apically whereas in <italic><tp:taxon-name>Malagasyprinus diana</tp:taxon-name></italic> it is almost running parallel-sided (compare also <xref ref-type="fig" rid="F8">Figs 35–36</xref> and <xref ref-type="fig" rid="F11">53–54</xref>).</p><fig id="F8" position="float" orientation="portrait"><label>Figures 35–43.</label><caption><p>male terminalia <italic><tp:taxon-name>Malagasyprinus perrieri</tp:taxon-name></italic> sp. n. <bold>35</bold> 8<sup>th</sup> sternite and tergite, ventral view <bold>36</bold> ditto, dorsal view <bold>37</bold> 9<sup>th</sup> and 10<sup>th</sup> tergite, dorsal view <bold>38</bold> ditto, lateral view <bold>39</bold> 8<sup>th</sup> sternite and tergite, lateral view <bold>40</bold> aedeagus, dorsal view <bold>41</bold> ditto, lateral view <bold>42</bold> spiculum gastrale, ventral view <bold>43</bold> ditto, lateral view.</p></caption><graphic xmlns:xlink="http://www.w3.org/1999/xlink" xlink:href="ZooKeys-333-055-g008.jpg" position="float" orientation="portrait" xlink:type="simple"/></fig><fig id="F9" position="float" orientation="portrait"><label>Figures 44–45.</label><caption><p><italic><tp:taxon-name>Malagasyprinus diana</tp:taxon-name></italic> sp. n. <bold>44</bold> habitus, dorsal view <bold>45</bold> ditto, ventral view.</p></caption><graphic xmlns:xlink="http://www.w3.org/1999/xlink" xlink:href="ZooKeys-333-055-g009.jpg" position="float" orientation="portrait" xlink:type="simple"/></fig><fig id="F10" position="float" orientation="portrait"><label>Figures 46–52.</label><caption><p>SEM micrographs <italic><tp:taxon-name>Malagasyprinus diana</tp:taxon-name></italic> sp. n. <bold>46</bold> habitus, dorsal view <bold>47</bold> ditto, ventral view <bold>48</bold> mentum, ventral view <bold>49</bold> head, dorsal view <bold>50</bold> prosternum <bold>51</bold> propygydium and pygidium <bold>52</bold> protibia, ventral view.</p></caption><graphic xmlns:xlink="http://www.w3.org/1999/xlink" xlink:href="ZooKeys-333-055-g010.jpg" position="float" orientation="portrait" xlink:type="simple"/></fig><fig id="F11" position="float" orientation="portrait"><label>Figures 53–61.</label><caption><p>male terminalia <italic><tp:taxon-name>Malagasyprinus diana</tp:taxon-name></italic> sp. n. <bold>53</bold> 8<sup>th</sup> sternite and tergite, ventral view <bold>54</bold> ditto, dorsal view <bold>55</bold> ditto, lateral view <bold>56</bold> 9<sup>th</sup> sternite and tergite, dorsal view <bold>57</bold> ditto, lateral view <bold>58</bold> spiculum gastrale, ventral view <bold>59</bold> ditto, lateral view <bold>60</bold> aedeagus, dorsal view <bold>61</bold> ditto, lateral view.</p></caption><graphic xmlns:xlink="http://www.w3.org/1999/xlink" xlink:href="ZooKeys-333-055-g011.jpg" position="float" orientation="portrait" xlink:type="simple"/></fig></tp:treatment-sec><tp:treatment-sec sec-type="Distribution"><title>Distribution.</title><p><italic><tp:taxon-name>Malagasyprinus perrieri</tp:taxon-name></italic> is known from two localities, both situated in the region of Boeny, north-western Madagascar; see also <xref ref-type="fig" rid="F12">Fig. 62</xref> for the distribution of the three species).</p><fig id="F12" position="float" orientation="portrait"><label>Figures 62.</label><caption><p>Map of distribution of <italic><tp:taxon-name>Malagasyprinus</tp:taxon-name></italic> gen. n.</p></caption><graphic xmlns:xlink="http://www.w3.org/1999/xlink" xlink:href="ZooKeys-333-055-g012.jpg" position="float" orientation="portrait" xlink:type="simple"/></fig></tp:treatment-sec><tp:treatment-sec sec-type="Biology"><title>Biology.</title><p>This species has been collected by beating the thickets as well as by pitfall trapping in tropical dry forest.</p></tp:treatment-sec><tp:treatment-sec sec-type="Remarks"><title>Remarks.</title><p>The specimens from Ankarafantsika (Ampisoro) slightly differ from those from national park of Baie de Baly in their punctuation of the ventral side of the body, but we regard these differences as variation between the two populations as the male genitalia are constant.</p></tp:treatment-sec><tp:treatment-sec sec-type="Etymology"><title>Etymology.</title><p>Patronymic, named in the honor of the first collector of this taxon, French botanist Henri Perrier de La Bâthie (1873–1958) well-known for his numerous studies of the Madagascar flora, who nonetheless collected also insects, currently deposited at MNHN.</p></tp:treatment-sec><tp:treatment-sec><!--Section generated to contain objects referenced in tp:taxon-treatment.--><fig id="F5" position="float" orientation="portrait"><label>Figure 25.</label><caption><p><italic><tp:taxon-name>Malagasyprinus perrieri</tp:taxon-name></italic> sp. n., apex of aedeagus, re-drawn from <xref ref-type="bibr" rid="B1">Dahlgren (1969)</xref>.</p></caption><graphic xmlns:xlink="http://www.w3.org/1999/xlink" xlink:href="ZooKeys-333-055-g005.jpg" position="float" orientation="portrait" xlink:type="simple"/></fig><fig id="F1" position="float" orientation="portrait"><label>Figures 1–2.</label><caption><p><italic><tp:taxon-name>Malagasyprinus caeruleatus</tp:taxon-name></italic> (Lewis, 1905) comb. n. <bold>1</bold> habitus dorsal view <bold>2</bold> ditto, ventral view.</p></caption><graphic xmlns:xlink="http://www.w3.org/1999/xlink" xlink:href="ZooKeys-333-055-g001.jpg" position="float" orientation="portrait" xlink:type="simple"/></fig><fig id="F6" position="float" orientation="portrait"><label>Figures 26–27.</label><caption><p><italic><tp:taxon-name>Malagasyprinus perrieri</tp:taxon-name></italic> sp. n. <bold>26</bold> habitus, dorsal view <bold>27</bold> ditto, ventral view.</p></caption><graphic xmlns:xlink="http://www.w3.org/1999/xlink" xlink:href="ZooKeys-333-055-g006.jpg" position="float" orientation="portrait" xlink:type="simple"/></fig><fig id="F2" position="float" orientation="portrait"><label>Figures 3–11.</label><caption><p>SEM micrographs <italic><tp:taxon-name>Malagasyprinus caeruleatus</tp:taxon-name></italic> (Lewis, 1905) comb. n. <bold>3</bold> habitus dorsal view <bold>4</bold> ditto, ventral view <bold>5</bold> antennal club, ventral view <bold>6</bold> head, dorsal view <bold>7</bold> mentum, ventral view <bold>8</bold> prosternum <bold>9</bold> lateral disk of metaventrite and metepisternum <bold>10</bold> propygydium and pygidium <bold>11</bold> protibia, dorsal view.</p></caption><graphic xmlns:xlink="http://www.w3.org/1999/xlink" xlink:href="ZooKeys-333-055-g002.jpg" position="float" orientation="portrait" xlink:type="simple"/></fig><fig id="F7" position="float" orientation="portrait"><label>Figures 28–34.</label><caption><p>SEM micrographs <italic><tp:taxon-name>Malagasyprinus perrieri</tp:taxon-name></italic> sp. n. <bold>28</bold> habitus, dorsal view <bold>29</bold> ditto, ventral view <bold>30</bold> mentum, ventral view <bold>31</bold> head, dorsal view <bold>32</bold> prosternum <bold>33</bold> propygydium and pygidium <bold>34</bold> mesoventrite and metaventrite.</p></caption><graphic xmlns:xlink="http://www.w3.org/1999/xlink" xlink:href="ZooKeys-333-055-g007.jpg" position="float" orientation="portrait" xlink:type="simple"/></fig><fig id="F3" position="float" orientation="portrait"><label>Figures 12–21.</label><caption><p>Male terminalia <italic><tp:taxon-name>Malagasyprinus caeruleatus</tp:taxon-name></italic> (Lewis, 1905) comb. n. <bold>12</bold> 8<sup>th</sup> sternite and tergite, ventral view <bold>13</bold> ditto, dorsal view <bold>14</bold> ditto, lateral view <bold>15</bold> 9<sup>th</sup> and 10<sup>th</sup> tergite, dorsal view <bold>16</bold> ditto, lateral view <bold>17</bold> aedeagus, dorsal view <bold>18</bold> apex of aedeagus, frontal view <bold>19</bold> aedeagus, lateral view <bold>20</bold> spiculum gastrale, ventral view <bold>21</bold> ditto, lateral view.</p></caption><graphic xmlns:xlink="http://www.w3.org/1999/xlink" xlink:href="ZooKeys-333-055-g003.jpg" position="float" orientation="portrait" xlink:type="simple"/></fig></tp:treatment-sec><ref-list><ref id="B1"><mixed-citation xmlns:xlink="http://www.w3.org/1999/xlink" xlink:type="simple"><person-group><name name-style="western"><surname>Dahlgren</surname><given-names>G</given-names></name></person-group> (<year>1969</year>) <article-title>Beiträge zur Kenntnis der Gattung Saprinus (Col. Histeridae). IV.</article-title><source>Opuscula Entomologica</source><volume>34</volume>: <fpage>257</fpage>-<lpage>269</lpage>.</mixed-citation></ref></ref-list></tp:taxon-treatment>
