# Supplementary material for: Malagasyprinus, a new genus of the Saprininae from Madagascar with description of two new species (Coleoptera, Histeridae, Saprininae) (First contribution to the knowledge of the Histeridae of Madagascar)
Source: Zookeys. 2013 Sep 20;(333):55–76. doi: 10.3897/zookeys.333.5909 (PMC3800834; doi:10.3897/zookeys.333.5909)
Supplement: XML Treatment for Malagasyprinus diana [file zookeys.333.5909-treatment4.xml]

<!DOCTYPE tp:taxon-treatment
  PUBLIC "-//TaxonX//DTD Taxonomic Treatment Publishing DTD v0 20100105//EN" "tax-treatment-NSO.dtd">
<tp:taxon-treatment xmlns:tp="http://www.plazi.org/taxpub"><tp:treatment-meta><mixed-citation publication-type="journal"><person-group><name><surname>Lackner</surname><given-names>Tomáš</given-names></name><name><surname>Gomy</surname><given-names>Yves</given-names></name></person-group><article-title><italic>Malagasyprinus</italic>, a new genus of the Saprininae from Madagascar with description of two new species (Coleoptera, Histeridae, Saprininae) (First contribution to the knowledge of the Histeridae of Madagascar)</article-title><source>Zookeys</source><day>20</day><month>9</month><year>2013</year><volume>2013</volume><issue>333</issue><fpage>55</fpage><lpage>76</lpage><pub-id pub-id-type="doi">10.3897/zookeys.333.5909</pub-id></mixed-citation></tp:treatment-meta><tp:nomenclature><tp:taxon-name>
                        <tp:taxon-name-part taxon-name-part-type="genus">Malagasyprinus</tp:taxon-name-part>
                        <tp:taxon-name-part taxon-name-part-type="species">diana</tp:taxon-name-part>
                        <object-id xmlns:xlink="http://www.w3.org/1999/xlink" xlink:type="simple">http://zoobank.org/93664EAE-B3E8-4FE8-9636-9D5E62F0E002</object-id>
                        <object-id xmlns:xlink="http://www.w3.org/1999/xlink" xlink:type="simple">http://species-id.net/wiki/Malagasyprinus_diana</object-id>
                    </tp:taxon-name><tp:taxon-status xmlns:xlink="http://www.w3.org/1999/xlink" xlink:type="simple">sp. n.</tp:taxon-status><xref ref-type="fig" rid="F9">Figs 44</xref><xref ref-type="fig" rid="F11">–61</xref></tp:nomenclature><tp:treatment-sec sec-type="Type locality"><title>Type locality.</title><p>Madagascar, Diana province, Forêt d’Orangea.</p></tp:treatment-sec><tp:treatment-sec sec-type="Type material examined"><title>Type material examined.</title><p><bold>MADAGASCAR:</bold> Holotype, glued on its side on a triangular mounting point, with male genitalia extracted, glued to the same mounting <!--PageBreak-->point as the specimen, with the following labels: “♂” (printed), followed by “MADAGASCAR: Province / d’Antsiranana Forêt / d’Orangea, 3.6 km 128° / SE Ramena Elev. 90m / 22–28 February 2001” (printed); followed by “<named-content xmlns:xlink="http://www.w3.org/1999/xlink" content-type="dwc:verbatimCoordinates" xlink:type="simple">12°15'32"S, 49°22'29"E</named-content>” / coll. Fischer, Griswold et al. / California Acad. of Sciences / pitfall trap - littoral rainforest / collection code: BLF3127” (printed); followed by: “CASENT /8065747” (printed); followed by: “<italic><tp:taxon-name>Malagasyprinus diana</tp:taxon-name></italic> / sp. n. Det. T. Lackner &amp; / Y. Gomy 2013 HOLOTYPE (red label, printed) (CAS). Paratypes (one of the male PT is sputter coated with gold): 1 ♂, same data, but “CASENT / 8065750” (CYG); 1 ♂, same data, but “CASENT / 80657501” (CAS). 1 ♂, same data, but “CASENT / 8065748” (TLAN). 1 ♀, same data, but “CASENT / 8065749” (CAS).</p></tp:treatment-sec><tp:treatment-sec sec-type="Diagnosis"><title>Diagnosis.</title><p>Body measurements: PEL: 2.20–2.30 mm; APW: 0.70–0.80 mm; PPW: 1.75–1.90 mm; EL: 1.40–1.50 mm; EW: 2.00–2.10 mm. Generally, this species has the deepest longitudinal pronotal depression and the largest area of the pronotum covered with deep longitudinal wrinkles. The elytral ‘mirror’ of <italic><tp:taxon-name>Malagasyprinus diana</tp:taxon-name></italic> is also the largest of the three species (compare <xref ref-type="fig" rid="F1">Figs 1</xref>, <xref ref-type="fig" rid="F6">26</xref> and <xref ref-type="fig" rid="F9">44</xref> for the elytral sculpture of the three species). Furthermore, its carinal prosternal striae are rather widely separated, not approximate medially, only slightly diverging apically (compare <xref ref-type="fig" rid="F2">Figs 8</xref>, <xref ref-type="fig" rid="F7">32</xref> and <xref ref-type="fig" rid="F10">50</xref> for the configuration of the prosternal striae among the three species) and the prosternal process is even, not depressed on anterior two-thirds. By the aedeagus (compare <xref ref-type="fig" rid="F8">Figs 40</xref> and <xref ref-type="fig" rid="F11">60</xref>) <italic><tp:taxon-name>Malagasyprinus diana</tp:taxon-name></italic> is most similar to <italic><tp:taxon-name>Malagasyprinus perrieri</tp:taxon-name></italic>, differing in the shape of 8<sup>th</sup> sternite.</p></tp:treatment-sec><tp:treatment-sec sec-type="Distribution"><title>Distribution.</title><p>Known only from the northernmost tip of the island, region of Diana, northern Madagascar (<xref ref-type="fig" rid="F12">Fig. 62</xref>).</p><!--PageBreak--></tp:treatment-sec><tp:treatment-sec sec-type="Biology"><title>Biology.</title><p>Collected in littoral rainforest by the method of pitfall trapping.</p></tp:treatment-sec><tp:treatment-sec sec-type="Etymology"><title>Etymology.</title><p>Patronymic, named after the region of Diana, where this species has been collected.</p><!--PageBreak--></tp:treatment-sec><tp:treatment-sec><!--Section generated to contain objects referenced in tp:taxon-treatment.--><fig id="F9" position="float" orientation="portrait"><label>Figures 44–45.</label><caption><p><italic><tp:taxon-name>Malagasyprinus diana</tp:taxon-name></italic> sp. n. <bold>44</bold> habitus, dorsal view <bold>45</bold> ditto, ventral view.</p></caption><graphic xmlns:xlink="http://www.w3.org/1999/xlink" xlink:href="ZooKeys-333-055-g009.jpg" position="float" orientation="portrait" xlink:type="simple"/></fig><fig id="F11" position="float" orientation="portrait"><label>Figures 53–61.</label><caption><p>male terminalia <italic><tp:taxon-name>Malagasyprinus diana</tp:taxon-name></italic> sp. n. <bold>53</bold> 8<sup>th</sup> sternite and tergite, ventral view <bold>54</bold> ditto, dorsal view <bold>55</bold> ditto, lateral view <bold>56</bold> 9<sup>th</sup> sternite and tergite, dorsal view <bold>57</bold> ditto, lateral view <bold>58</bold> spiculum gastrale, ventral view <bold>59</bold> ditto, lateral view <bold>60</bold> aedeagus, dorsal view <bold>61</bold> ditto, lateral view.</p></caption><graphic xmlns:xlink="http://www.w3.org/1999/xlink" xlink:href="ZooKeys-333-055-g011.jpg" position="float" orientation="portrait" xlink:type="simple"/></fig><fig id="F1" position="float" orientation="portrait"><label>Figures 1–2.</label><caption><p><italic><tp:taxon-name>Malagasyprinus caeruleatus</tp:taxon-name></italic> (Lewis, 1905) comb. n. <bold>1</bold> habitus dorsal view <bold>2</bold> ditto, ventral view.</p></caption><graphic xmlns:xlink="http://www.w3.org/1999/xlink" xlink:href="ZooKeys-333-055-g001.jpg" position="float" orientation="portrait" xlink:type="simple"/></fig><fig id="F6" position="float" orientation="portrait"><label>Figures 26–27.</label><caption><p><italic><tp:taxon-name>Malagasyprinus perrieri</tp:taxon-name></italic> sp. n. <bold>26</bold> habitus, dorsal view <bold>27</bold> ditto, ventral view.</p></caption><graphic xmlns:xlink="http://www.w3.org/1999/xlink" xlink:href="ZooKeys-333-055-g006.jpg" position="float" orientation="portrait" xlink:type="simple"/></fig><fig id="F2" position="float" orientation="portrait"><label>Figures 3–11.</label><caption><p>SEM micrographs <italic><tp:taxon-name>Malagasyprinus caeruleatus</tp:taxon-name></italic> (Lewis, 1905) comb. n. <bold>3</bold> habitus dorsal view <bold>4</bold> ditto, ventral view <bold>5</bold> antennal club, ventral view <bold>6</bold> head, dorsal view <bold>7</bold> mentum, ventral view <bold>8</bold> prosternum <bold>9</bold> lateral disk of metaventrite and metepisternum <bold>10</bold> propygydium and pygidium <bold>11</bold> protibia, dorsal view.</p></caption><graphic xmlns:xlink="http://www.w3.org/1999/xlink" xlink:href="ZooKeys-333-055-g002.jpg" position="float" orientation="portrait" xlink:type="simple"/></fig><fig id="F7" position="float" orientation="portrait"><label>Figures 28–34.</label><caption><p>SEM micrographs <italic><tp:taxon-name>Malagasyprinus perrieri</tp:taxon-name></italic> sp. n. <bold>28</bold> habitus, dorsal view <bold>29</bold> ditto, ventral view <bold>30</bold> mentum, ventral view <bold>31</bold> head, dorsal view <bold>32</bold> prosternum <bold>33</bold> propygydium and pygidium <bold>34</bold> mesoventrite and metaventrite.</p></caption><graphic xmlns:xlink="http://www.w3.org/1999/xlink" xlink:href="ZooKeys-333-055-g007.jpg" position="float" orientation="portrait" xlink:type="simple"/></fig><fig id="F10" position="float" orientation="portrait"><label>Figures 46–52.</label><caption><p>SEM micrographs <italic><tp:taxon-name>Malagasyprinus diana</tp:taxon-name></italic> sp. n. <bold>46</bold> habitus, dorsal view <bold>47</bold> ditto, ventral view <bold>48</bold> mentum, ventral view <bold>49</bold> head, dorsal view <bold>50</bold> prosternum <bold>51</bold> propygydium and pygidium <bold>52</bold> protibia, ventral view.</p></caption><graphic xmlns:xlink="http://www.w3.org/1999/xlink" xlink:href="ZooKeys-333-055-g010.jpg" position="float" orientation="portrait" xlink:type="simple"/></fig><fig id="F8" position="float" orientation="portrait"><label>Figures 35–43.</label><caption><p>male terminalia <italic><tp:taxon-name>Malagasyprinus perrieri</tp:taxon-name></italic> sp. n. <bold>35</bold> 8<sup>th</sup> sternite and tergite, ventral view <bold>36</bold> ditto, dorsal view <bold>37</bold> 9<sup>th</sup> and 10<sup>th</sup> tergite, dorsal view <bold>38</bold> ditto, lateral view <bold>39</bold> 8<sup>th</sup> sternite and tergite, lateral view <bold>40</bold> aedeagus, dorsal view <bold>41</bold> ditto, lateral view <bold>42</bold> spiculum gastrale, ventral view <bold>43</bold> ditto, lateral view.</p></caption><graphic xmlns:xlink="http://www.w3.org/1999/xlink" xlink:href="ZooKeys-333-055-g008.jpg" position="float" orientation="portrait" xlink:type="simple"/></fig><fig id="F12" position="float" orientation="portrait"><label>Figures 62.</label><caption><p>Map of distribution of <italic><tp:taxon-name>Malagasyprinus</tp:taxon-name></italic> gen. n.</p></caption><graphic xmlns:xlink="http://www.w3.org/1999/xlink" xlink:href="ZooKeys-333-055-g012.jpg" position="float" orientation="portrait" xlink:type="simple"/></fig></tp:treatment-sec></tp:taxon-treatment>
